# Supplementary material for: Development of Genetically Modified ARH-77 Feeder Cells for Efficient Expansion of Natural Killer Cells with Potent Anti-Tumor Activity
Source: Cancers (Basel). 2026 Jun 3;18(11):1833. doi: 10.3390/cancers18111833 (PMC13257357; doi:10.3390/cancers18111833)
Supplement: Supplementary file 1 [file cancers-18-01833-s001.zip]

Archive with 1 entries (1 files):
- cancers-4247877-supplementary.pdf
